# Supplementary material for: Umbilical Cord-Derived Mesenchymal Stem Cells Are Able to Use bFGF Treatment and Represent a Superb Tool for Immunosuppressive Clinical Applications
Source: Int J Mol Sci. 2020 Jul 28;21(15):5366. doi: 10.3390/ijms21155366 (PMC7432622; doi:10.3390/ijms21155366)
Supplement: Supplementary file 1 [file ijms-21-05366-s001.zip]

Archive with 3 entries (3 files):
- Figure S1.jpg
- Figure S2.jpg
- Table S1.jpg
